# Supplementary material for: Iron control of erythroid microtubule cytoskeleton as a potential target in treatment of iron-restricted anemia
Source: Nat Commun. 2021 Mar 12;12:1645. doi: 10.1038/s41467-021-21938-2 (PMC7955080; doi:10.1038/s41467-021-21938-2)
Supplement: Supplementary file 4 — Source Data [file 41467_2021_21938_MOESM4_ESM.zip]

Archive with 77 entries (75 files):
- Source Data/
- __MACOSX/._Source Data
- Source Data/.DS_Store
- __MACOSX/Source Data/._.DS_Store
- Source Data/Immunoblots Uncropped.pdf
- __MACOSX/Source Data/._Immunoblots Uncropped.pdf
- Source Data/XLS files for graphs/
- Source Data/XLS files for graphs/Figure 3c Relative FTH1-Tub.xlsx
- __MACOSX/Source Data/XLS files for graphs/._Figure 3c Relative FTH1-Tub.xlsx
- Source Data/XLS files for graphs/Figure 1c % PCTN-positive.xlsx
- __MACOSX/Source Data/XLS files for graphs/._Figure 1c % PCTN-positive.xlsx
- Source Data/XLS files for graphs/Figure 4d %GPA fold change shRNA kd1.xlsx
- __MACOSX/Source Data/XLS files for graphs/._Figure 4d %GPA fold change shRNA kd1.xlsx
- Source Data/XLS files for graphs/Figure 1d % Cells without MT.xlsx
- __MACOSX/Source Data/XLS files for graphs/._Figure 1d % Cells without MT.xlsx
- Source Data/XLS files for graphs/Figure 4a Viability, % shRNA kds.xlsx
- __MACOSX/Source Data/XLS files for graphs/._Figure 4a Viability, % shRNA kds.xlsx
- Source Data/XLS files for graphs/Figure 3a protein copy # per cell.xlsx
- __MACOSX/Source Data/XLS files for graphs/._Figure 3a protein copy # per cell.xlsx
- Source Data/XLS files for graphs/.DS_Store
- __MACOSX/Source Data/XLS files for graphs/._.DS_Store
- Source Data/XLS files for graphs/Figure 2a % Cells without MT 18h.xlsx
- __MACOSX/Source Data/XLS files for graphs/._Figure 2a % Cells without MT 18h.xlsx
- Source Data/XLS files for graphs/Figure 1b % marrows with Golgi Disruption.xlsx
- __MACOSX/Source Data/XLS files for graphs/._Figure 1b % marrows with Golgi Disruption.xlsx
- Source Data/XLS files for graphs/Supp Fig 4 TfR1 Levels & Loc.xlsx
- __MACOSX/Source Data/XLS files for graphs/._Supp Fig 4 TfR1 Levels & Loc.xlsx
- Source Data/XLS files for graphs/Supp Fig 11b qPCR.xlsx
- __MACOSX/Source Data/XLS files for graphs/._Supp Fig 11b qPCR.xlsx
- Source Data/XLS files for graphs/Supp Fig 9d Fold rescue GPA.xlsx
- __MACOSX/Source Data/XLS files for graphs/._Supp Fig 9d Fold rescue GPA.xlsx
- Source Data/XLS files for graphs/Supp Fig 10.xlsx
- __MACOSX/Source Data/XLS files for graphs/._Supp Fig 10.xlsx
- Source Data/XLS files for graphs/Supp Fig 11a Serum Hepcidin.xlsx
- __MACOSX/Source Data/XLS files for graphs/._Supp Fig 11a Serum Hepcidin.xlsx
- Source Data/XLS files for graphs/Figure 7e Long term KBA ICF RBC#.xlsx
- __MACOSX/Source Data/XLS files for graphs/._Figure 7e Long term KBA ICF RBC#.xlsx
- Source Data/XLS files for graphs/Figure 1a % Golgin97-positive.xlsx
- __MACOSX/Source Data/XLS files for graphs/._Figure 1a % Golgin97-positive.xlsx
- Source Data/XLS files for graphs/Figure 3E MT Signal-cell shRNA kd1.xlsx
- __MACOSX/Source Data/XLS files for graphs/._Figure 3E MT Signal-cell shRNA kd1.xlsx
- Source Data/XLS files for graphs/Figure 7a KBA oral IC RBC#.xlsx
- __MACOSX/Source Data/XLS files for graphs/._Figure 7a KBA oral IC RBC#.xlsx
- Source Data/XLS files for graphs/Figure 6b KRN-G7 mice RBC#.xlsx
- __MACOSX/Source Data/XLS files for graphs/._Figure 6b KRN-G7 mice RBC#.xlsx
- Source Data/XLS files for graphs/Figure 6a % Cells without MT 48h.xlsx
- __MACOSX/Source Data/XLS files for graphs/._Figure 6a % Cells without MT 48h.xlsx
- Source Data/XLS files for graphs/Supp Fig 11c qPCR.xlsx
- __MACOSX/Source Data/XLS files for graphs/._Supp Fig 11c qPCR.xlsx
- Source Data/XLS files for graphs/Figure 3b Relative FTH1-Tub.xlsx
- __MACOSX/Source Data/XLS files for graphs/._Figure 3b Relative FTH1-Tub.xlsx
- Source Data/XLS files for graphs/Figure 4b Fold Increase shRNA kds.xlsx
- __MACOSX/Source Data/XLS files for graphs/._Figure 4b Fold Increase shRNA kds.xlsx
- Source Data/XLS files for graphs/Figure 2c Pan beta-Tubulin % Cells.xlsx
- __MACOSX/Source Data/XLS files for graphs/._Figure 2c Pan beta-Tubulin % Cells.xlsx
- Source Data/XLS files for graphs/Figure 5b Relative FTH1-Tub.xlsx
- __MACOSX/Source Data/XLS files for graphs/._Figure 5b Relative FTH1-Tub.xlsx
- Source Data/XLS files for graphs/Figure 3E MT Signal-cell shRNA kd2.xlsx
- __MACOSX/Source Data/XLS files for graphs/._Figure 3E MT Signal-cell shRNA kd2.xlsx
- Source Data/XLS files for graphs/Supp Fig 9b Fumarate Levels.xlsx
- __MACOSX/Source Data/XLS files for graphs/._Supp Fig 9b Fumarate Levels.xlsx
- Source Data/XLS files for graphs/Supp Fig 1c % Golgin pos gran.xlsx
- __MACOSX/Source Data/XLS files for graphs/._Supp Fig 1c % Golgin pos gran.xlsx
- Source Data/XLS files for graphs/Figure 7b KBA oral F v ICF RBC#.xlsx
- __MACOSX/Source Data/XLS files for graphs/._Figure 7b KBA oral F v ICF RBC#.xlsx
- Source Data/XLS files for graphs/Supp Fig 11a Serum IL6.xlsx
- __MACOSX/Source Data/XLS files for graphs/._Supp Fig 11a Serum IL6.xlsx
- Source Data/XLS files for graphs/Figure 2a % Cells without MT 48h.xlsx
- __MACOSX/Source Data/XLS files for graphs/._Figure 2a % Cells without MT 48h.xlsx
- Source Data/XLS files for graphs/Supp Fig 2d % MT-neg gran.xlsx
- __MACOSX/Source Data/XLS files for graphs/._Supp Fig 2d % MT-neg gran.xlsx
- Source Data/XLS files for graphs/Figure 7d % Erythroid at stage.xlsx
- __MACOSX/Source Data/XLS files for graphs/._Figure 7d % Erythroid at stage.xlsx
- Source Data/XLS files for graphs/Figure 4d %GPA fold change shRNA kd2.xlsx
- __MACOSX/Source Data/XLS files for graphs/._Figure 4d %GPA fold change shRNA kd2.xlsx
- Source Data/XLS files for graphs/Figure 4f Impact LV-ferritins fold ch GPA.xlsx
- __MACOSX/Source Data/XLS files for graphs/._Figure 4f Impact LV-ferritins fold ch GPA.xlsx
