# Supplementary material for: Iron control of erythroid microtubule cytoskeleton as a potential target in treatment of iron-restricted anemia
Source: Nat Commun. 2021 Mar 12;12:1645. doi: 10.1038/s41467-021-21938-2 (PMC7955080; doi:10.1038/s41467-021-21938-2)
Supplement: Supplementary file 4 — Source Data [file 41467_2021_21938_MOESM4_ESM.zip › Source Data/XLS files for graphs/Figure 1c % PCTN-positive.xlsx]

## Sheet: Sheet1
	100% TSAT	10% TSAT	10% + IC
Exp 1	73	16	69
Exp2	80	44	72
Exp3	91	58	94
