# Supplementary material for: Iron control of erythroid microtubule cytoskeleton as a potential target in treatment of iron-restricted anemia
Source: Nat Commun. 2021 Mar 12;12:1645. doi: 10.1038/s41467-021-21938-2 (PMC7955080; doi:10.1038/s41467-021-21938-2)
Supplement: Supplementary file 4 — Source Data [file 41467_2021_21938_MOESM4_ESM.zip › Source Data/XLS files for graphs/Figure 3a protein copy # per cell.xlsx]

## Sheet: Sheet1
Stage	STMN1	STMN1 SEM	FTH1	FTH1 SEM	MAPRE1	MAPRE1 SEM	MAPRE2	MAPRE2 SEM	RMDN1	RMDN1 SEM	MAP4	MAP4 SEM
Prog 1	3480000	981520	2550000	1068100	654000	213620	140000	14896	77600	40589	111000	15242
Prog 2	2660000	762120	2450000	681290	582000	167440	160000	29446	155000	78522	106000	12644
Pro E	4850000	920000	2590000	374500	402000	51500	125000	11250	107000	59000	84100	9700
Baso 1	3620000	71000	2440000	630000	343000	78000	109000	25750	90300	50150	67200	15100
Baso 2	1930000	280500	1850000	311000	217000	50500	57100	7900	54600	23700	26200	4805
Poly	1070000	84000	1410000	350000	193000	39550	35700	3710	50200	35200	14400	3580
Ortho	856000	174500	653000	228500	113000	31850	12700	4705	23900	13450	6930	2085
