# Supplementary material for: Iron control of erythroid microtubule cytoskeleton as a potential target in treatment of iron-restricted anemia
Source: Nat Commun. 2021 Mar 12;12:1645. doi: 10.1038/s41467-021-21938-2 (PMC7955080; doi:10.1038/s41467-021-21938-2)
Supplement: Supplementary file 4 — Source Data [file 41467_2021_21938_MOESM4_ESM.zip › Source Data/XLS files for graphs/Figure 2a % Cells without MT 18h.xlsx]

## Sheet: Sheet1
	100% TSAT	10% TSAT	10% + IC
Exp 1	15	96	44
Exp2	0	91	85
Exp3	0	100	92
