# Supplementary material for: Iron control of erythroid microtubule cytoskeleton as a potential target in treatment of iron-restricted anemia
Source: Nat Commun. 2021 Mar 12;12:1645. doi: 10.1038/s41467-021-21938-2 (PMC7955080; doi:10.1038/s41467-021-21938-2)
Supplement: Supplementary file 4 — Source Data [file 41467_2021_21938_MOESM4_ESM.zip › Source Data/XLS files for graphs/Supp Fig 4 TfR1 Levels & Loc.xlsx]

## Sheet: Sheet1
	TfR1 tot 100	TfR1 tot 10	TfR1 tot 10/IC	TfR1 I/S 100	TfR1 I/S 10	TfR1 I/S 10/IC	TfR1-LAMP 100	TfR1-LAMP 10	TfR1-LAMP 10/IC
Exp 1	1	1.23	1.03	1	0.938	1.025	1	0.985	1.032
Exp2	1	1.38	0.82	1	1.034	1.207	1	1.022	1.095
Exp3	1	1.09	1	1	1.059	1.088	1	1	0.987
Exp4	1	1.18	1.01	1	1.04	1.107	1	1.062	1.008
