# Supplementary material for: Iron control of erythroid microtubule cytoskeleton as a potential target in treatment of iron-restricted anemia
Source: Nat Commun. 2021 Mar 12;12:1645. doi: 10.1038/s41467-021-21938-2 (PMC7955080; doi:10.1038/s41467-021-21938-2)
Supplement: Supplementary file 4 — Source Data [file 41467_2021_21938_MOESM4_ESM.zip › Source Data/XLS files for graphs/Supp Fig 11b qPCR.xlsx]

## Sheet: Sheet1
Harvest-05-11-20	Female	Mouse #	Well#	B2M (06-23-20)	Well#	Tfrc (06-23-20)	Ftl1	Fth1	hamp	IL6			For primers efficiency (spleen)		Slope	Efficiency
	Female	131-1	A01	16.15	E01	24.15	18.19	18.7	30.38	29.38			reference	B2M	-2.921	2.2
	Female	131-2	A02	18.22	E02	27.99	27.63	22.61	32.49	32.1			target	Tfrc	-2.65	2.38
	Female	131-3	A03	16.04	E03	24.24	19.05	19.5	29.55	32.55			target	Ftl1	-2.455	2.55
	Female	131-4	A04	17.78	E04	24.9	19.73	19.66	34.95	30.66			target	Fth1	-2.678	2.36
	Female	131-5	A05	15.67	E05	23.01	17.92	18.19	31.54	30.17			target	hamp	-2.778	2.29
	Female	132-1	A06	17.28	E06	22.23	20.89	19.47	35.06	32.32			target	IL-6	-3.214	2.05
	Female	132-2	A07	15.64	E07	22.67	18.33	18.48	34.47	31.49
	Female	132-3	A08	16.29	E08	23.06	20.46	19.69	33.48	30.93
	Female	132-4	A09	16.26	E09	21.59	19.05	18.29	34.84	30.15
	Female	132-5	A10	16.17	E10	23.26	18.16	18.49	34.3	31.15
	Female	133-1	A11	16.14	E11	21.3	18.43	18.46	33.87	30.78
	Female	133-2	A12	16.78	E12	22.21	20.41	19.48	32.9	32.16
Harvest-05-13-20	Male	133-3	B01	16.09	F01	21.13	18.84	18.45	34.18	31.38
	Male	133-4	B02	15.87	F02	22.81	17.81	18.87	29.69	30.56
	Male	127-1	B03	15.74	F03	23.21	18.6	18.33	33.67	29.11
	Male	127-2	B04	15.55	F04	23.15	17.75	18.33	33.44	30.33
	Male	127-3	B05	15.64	F05	22.05	17.53	18.71	35.09	32.03
	Male	127-4	B06	15.89	F06	24.32	18.37	18.68	35.44	30.48
	Male	127-5	B07	15.86	F07	24	18.28	18.58	34.82	31.54
	Male	128-1	B08	15.7	F08	19.99	18.55	18.53	35.52	30.65
	Male	128-2	B09	17.16	F09	20.11	20.3	18.4	33.12	30.94
	Male	128-3	B10	15.23	F10	20.35	17.65	18.1	34.02	31.29
	Male	128-4	B11	15.87	F11	19.8	19.3	18.42	33.29	31.12
	Male	128-5	B12	15.64	F12	19.95	18.6	18.52	33.8	31.88
	Male	129-1	C01	16.55	G01	20.3	19.02	20.26	35.43	30.97
	Male	129-2	C02	15.44	G02	19.77	17.65	17.89	31.74	30.66
	Male	129-3	C03	15.4	G03	20.54	17.67	18.29	33.96	30.54
	Male	129-4	C04	15.07	G04	22.12	17.68	18.23	35.64	29.87
	Male	129-5	C05	15.39	G05	19.28	18.14	17.84	28.68	30.54
	Male	130A	C06	15.54	G06	20.8	17.78	18.36	33.87	30.61
	Male	130B1	C07	15.34	G07	21.06	18	17.6	35.21	31.23
	Male	130B2	C08	15.6	G08	20.45	18.91	18.45	34.47	31.23
