# Supplementary material for: Iron control of erythroid microtubule cytoskeleton as a potential target in treatment of iron-restricted anemia
Source: Nat Commun. 2021 Mar 12;12:1645. doi: 10.1038/s41467-021-21938-2 (PMC7955080; doi:10.1038/s41467-021-21938-2)
Supplement: Supplementary file 4 — Source Data [file 41467_2021_21938_MOESM4_ESM.zip › Source Data/XLS files for graphs/Supp Fig 9d Fold rescue GPA.xlsx]

## Sheet: Sheet1
	10% TSAT + IC	10% TSAT + IC/F
Exp 1	0.896	0.973
Exp2	0.926	0.964
Exp3	0.923	0.956
