# Supplementary material for: Iron control of erythroid microtubule cytoskeleton as a potential target in treatment of iron-restricted anemia
Source: Nat Commun. 2021 Mar 12;12:1645. doi: 10.1038/s41467-021-21938-2 (PMC7955080; doi:10.1038/s41467-021-21938-2)
Supplement: Supplementary file 4 — Source Data [file 41467_2021_21938_MOESM4_ESM.zip › Source Data/XLS files for graphs/Supp Fig 10.xlsx]

## Sheet: Sheet1
NRF2 IF Quant
Condition	Cell #	Cytoplasmic	Nuclear	Nuclear/Cytoplasmic
100% Ery D3	50	16.038	59.585	3.71524
10% Ery D3	53	11.274	31.704	2.81213
10% + Fum Ery D3	33	6.688	18.658	2.78977
10% + IC Ery D3	41	4.741	18.037	3.80447
10% + Fum/IC Ery D3	54	10.643	42.747	4.01644
