# Supplementary material for: Iron control of erythroid microtubule cytoskeleton as a potential target in treatment of iron-restricted anemia
Source: Nat Commun. 2021 Mar 12;12:1645. doi: 10.1038/s41467-021-21938-2 (PMC7955080; doi:10.1038/s41467-021-21938-2)
Supplement: Supplementary file 4 — Source Data [file 41467_2021_21938_MOESM4_ESM.zip › Source Data/XLS files for graphs/Supp Fig 11a Serum Hepcidin.xlsx]

## Sheet: Sheet1
Female Saline	Female IC/F	Male Saline	Male IC/F
498.94	484.21	420.1	921.89
327.38	504.57	720.04	690.14
449.92	565.12	259.22	170.19
589.74	605.21	824.78	603.76
404.39	505.9	803.13
376.65	840.44
	348.48
