# Supplementary material for: Iron control of erythroid microtubule cytoskeleton as a potential target in treatment of iron-restricted anemia
Source: Nat Commun. 2021 Mar 12;12:1645. doi: 10.1038/s41467-021-21938-2 (PMC7955080; doi:10.1038/s41467-021-21938-2)
Supplement: Supplementary file 4 — Source Data [file 41467_2021_21938_MOESM4_ESM.zip › Source Data/XLS files for graphs/Figure 7e Long term KBA ICF RBC#.xlsx]

## Sheet: Sheet1
d0 Healthy	d0 KBA Saline	d0 KBA ICF	d11 Healthy	d11 KBA Saline	d11 KBA ICF	d25 Healthy	d25 KBA Saline	d25 KBA ICF	d36 Healthy	d36 KBA Saline	d36 KBA ICF	d43 Healthy	d43 KBA Saline	d43 KBA ICF	d54 Healthy	d54 KBA Saline	d54 KBA ICF	d61 Healthy	d61 KBA Saline	d61 KBA ICF	d68 Healthy	d68 KBA Saline	d68 KBA ICF	d79 Healthy	d79 KBA Saline	d79 KBA ICF	d93 Healthy	d93 KBA Saline	d93 KBA ICF	d100 Healthy	d100 KBA Saline	D100 KBA ICF
10.25	8.81	8.95	10.34	8.95	9.59	10.09	6.17	9.57	9.39	7.29	10.01	9.89	7.67	9.48	9.65	7.04	10.28	10.45	8.03	9.75	9.54	7.14	10.47	10.38	8.81	10.29	10.23	5.55	9.52	9.37	5.08	9.34
10.13	9.01	8.47	9.99	8.91	10.3	9.77	8.56	10.1	10.57	8.97	9.95	9.3	8.74	9.68	10.66	8.01	10.65	10.82	9.02	10.52	9.8	8.01	10.01	9.96	8.34	9.53	9.58	5.56	9.74	10.08	5.62	9.16
10.33	7.8	8.53	9.86	7.72	10.18	10	8.93	9.93	9.66	8.56	10.62	9.81	8.95	9.78	10.38	9.19	10.02	10.22	9.08	10.21	10.45	7.54	9.47	9.41	8.37	10.34	10.2	7.52	9.3	10.08	7.01	10.01
10.3	8.44	8.24	9.76	8.14	10.25	9.56	8.7	9.27	9.65	8.43	9.12	9.95	6.6	9.53	10.68	9.18	9.79	10.7	7.09	10.2	10.7	8.95	10.15	9.67	9.02	10.81	9.98	7.89	9.82	9.98	6.6	9.42
9.81	8.78	8.01	9.02	8.62	9.82	9.72	8.91	10.11	10.48	9.42	10.15	9.79	9.19	9.47	10.47	9.27	9.49	10.12	8.2	10.26	10.01	9.15	10.09	10.17	8.95	9.88	10.2	8.74	9.82	9.69	8.79	9.76
9.67	8.96	9.12	10.13	9.3	10.16	10.82	7.16	9.12	9.67	8.01	10.19	9.9	8.05	10.21	10.17	9.5	10.12	10.27	8.99	10.21	10.88	9.11	10.14	10.38	8.87	9.72	10.51	8.96	9.62	9.77	8.9	9.32
10.3	9.17	8.29	9.38	8.13	10.01	10.14	8.86	9.5	10.84	8.54	9.77	9.66	8.69	9.53	10.27	8.89	10.26	10.2	8.4	9.84	10.69	8.4	9.57	10.18	8.02	10.02	9.95	9	9.47	9.54	7.7	9.2
9.87	8.3	8.51	10.52	8.93	9.27	9.48		9.17	10.05	8.95	9.92	9.65	8.43	9.43	10.25	9.02	9.48	9.59	9.17	10.18	10.25	8.79	9.45	10.02	9.11	9.39	9.78	8.4	9.3	9.82	8.7	8.99
10.3	8.56	8.59			9.45				10.34	8.68	9.93	9.47	9.05	9.29			9.99	9.98			10.87		10.24		8.02		9.43	9.01	9.14	9.38		9.3
9.56									11.06			11						10.32			9.42									9.44
