# Supplementary material for: Iron control of erythroid microtubule cytoskeleton as a potential target in treatment of iron-restricted anemia
Source: Nat Commun. 2021 Mar 12;12:1645. doi: 10.1038/s41467-021-21938-2 (PMC7955080; doi:10.1038/s41467-021-21938-2)
Supplement: Supplementary file 4 — Source Data [file 41467_2021_21938_MOESM4_ESM.zip › Source Data/XLS files for graphs/Figure 3E MT Signal-cell shRNA kd1.xlsx]

## Sheet: Sheet1
	GFP	FTH1#1
Exp 1	18840	11419
Exp2	26304	12722
Exp3	40104	13030
Exp4	40862	7492
