# Supplementary material for: Iron control of erythroid microtubule cytoskeleton as a potential target in treatment of iron-restricted anemia
Source: Nat Commun. 2021 Mar 12;12:1645. doi: 10.1038/s41467-021-21938-2 (PMC7955080; doi:10.1038/s41467-021-21938-2)
Supplement: Supplementary file 4 — Source Data [file 41467_2021_21938_MOESM4_ESM.zip › Source Data/XLS files for graphs/Figure 6b KRN-G7 mice RBC#.xlsx]

## Sheet: Sheet1
day 0 Saline	day 0 IC	day 0 IC + F	day 11 Saline	day 11 IC	day 11 IC + F	day 18 Saline	day 18 IC	day 18 IC + F	day 25 Saline	day 25 IC	day 25 IC + F
8.77	8.89	8.83	9.06	8.84	10.22	9.37	8.8	9.37	8.72	9.42	9.1
8.92	8.29	8.43	9.32	8.42	9.58	8.76	8.9	9.08	9.06	9.2	9.68
8.56	8.2	9.1	8.94	8.31	9.4	8.65	7.98	9.2	8.45	8.16	8.84
8.37	8.72	8.62	8.64	9.83	8.91	7.6	9.02	9.23	7.65	8.93	9.15
7.66	9.42	7.62	7.38	9.55	8.85	8.49	9.93	8.83	7.89	8.67	8.96
9.17	8.79	9.41	9.02	8.49	9.62	9.34	8.21	8.09	8.98	8.81	8.97
8	8.24	7.72	8.06	8.89	9.35	8.74	8.95	7.92	8.69	8.47	8.52
8.5	9.27	8.76	8.25	9.74	8.9	8.8	8.65	10.03	8.6	8.4	9.27
9.39	7.57	8.8	9.23	7.25	9.94	8.7	7.98	9.85	8.31	8.63	9.24
