# Supplementary material for: Iron control of erythroid microtubule cytoskeleton as a potential target in treatment of iron-restricted anemia
Source: Nat Commun. 2021 Mar 12;12:1645. doi: 10.1038/s41467-021-21938-2 (PMC7955080; doi:10.1038/s41467-021-21938-2)
Supplement: Supplementary file 4 — Source Data [file 41467_2021_21938_MOESM4_ESM.zip › Source Data/XLS files for graphs/Supp Fig 11c qPCR.xlsx]

## Sheet: Sheet1
Harvest-05-11-20	Female	Mouse #		B2M (06-16-20)	Well#	TFRC (06-16-20)		Mouse #	Well #	B2M (06-17-20)	Well#	IL6	Ftl1	Fth1	hamp	HAMP			For primers efficiency (spleen)	For primer efficiency (liver)	slope	Efficiency
	Female	131-1	A01	18.32	E01	27.62		131-1	A01	18.25	E01	34.3	21.1	18.86	19.68	18.29			reference	b2M	-3.214	2.05
	Female	131-2	A02	18.23	E02	27.98		131-2	A02	19.18	E02	34.85	21.05	20.18	18.83	17.32			target	TCFR	-3.109	2.1
	Female	131-3	A03	17.19	E03	27.26		131-3	A03	19.21	E03	37.75	21.67	19.36	18.62	17.28			target	Ftl1	-2.977	2.17
	Female	131-4	A04	17.34	E04	26.79		131-4	A04	19.13	E04	39.42	21.17	19.12	19.21	18.02			target	Fth1	-3.335	1.99
	Female	131-5	A05	18.41	E05	28.1		131-5	A05	19.4	E05	35.62	25.32	20.97	19.54	18.5			target	hamp	-3.319	2
	Female	132-1	A06	18.14	E06	27.95		132-1	A06	18.82	E06	35.49	22.27	20.11	18.05	16.9			target	IL-6	-3.214	2.05
	Female	132-2	A07	17.75	E07	27.6		132-2	A07	19.06	E07	35.82	21.62	19.28	19.32	17.4			target	HAMP second primer (not good)	-4.742	1.63
	Female	132-3	A08	17.31	E08	28.01		132-3	A08	18.85	E08	34.78	23.82	19.34	20.1	18.87
	Female	132-4	A09	20.04	E09	28.51		132-4	A09	21.24	E09	36.45	25.11	21.28	19.62	17.68
	Female	132-5	A10	18.2	E10	27.84		132-5	A10	20.1	E10	35.06	22.63	20.43	18.3	17.57
	Female	133-1	A11	18.31	E11	27.51		133-1	A11	18.91	E11	36.03	21.79	19.94	18.37	17.09
	Female	133-2	A12	19.02	E12	28.48		133-2	A12	19.51	E12	36.24	22.16	20.19	19.26	17.72
Harvest-05-13-20	Male	133-3	B01	17.75	F01	27.17		133-3	B01	19.44	F01	35.75	21.53	19.82	19.69	18.75
	Male	133-4	B02	18.34	F02	27.5		133-4	B02	19.43	F02	35.01	22.39	20.79	18.91	18.08
	Male	127-1	B03	17.55	F03	27.04		127-1	B03	19.63	F03	35.77	21.71	19.28	18.28	17.18
	Male	127-2	B04	17.14	F04	26.66		127-2	B04	19.08	F04	35.43	20.94	19.92	17.84	16.8
	Male	127-3	B05	18.66	F05	28.16		127-3	B05	20.3	F05	37.52	22.69	20.1	19.42	18.24
	Male	127-4	B06	17.61	F06	27.53		127-4	B06	19.34	F06	36.11	20.24	19.65	17.89	17.43
	Male	127-5	B07	17.57	F07	28.77		127-5	B07	19.32	F07	36.15	21.79	19.89	18.07	16.52
	Male	128-1	B08	16.13	F08	26.83		128-1	B08	17.91	F08	33.64	23.7	19.53	18.43	17.06
	Male	128-2	B09	17.82	F09	27.65		128-2	B09	19.66	F09	37.71	26.45	20.98	21.67	20.21
	Male	128-3	B10	16.94	F10	28.01		128-3	B10	18.75	F10	35.46	21.19	19.47	19.84	18.66
	Male	128-4	B11	20.56	F11	30.92		128-4	B11	21.39	F11	38.35	27.2	22.72	20.99	19.84
	Male	128-5	B12	18.35	F12	29.02		128-5	B12	19.29	F12	35.82	23.52	19.87	19.57	18.53
	Male	129-1	C01	18.16	G01	28.78		129-1	C01	19.49	G01	34.31	23.04	20.89	19.88	19.28
	Male	129-2	C02	18.23	G02	28.28		129-2	C02	20.2	G02	36.4	23.12	20.87	19.75	18.78
	Male	129-3	C03	16.93	G03	26.77		129-3	C03	18.01	G03	34.04	18.98	18.33	18.13	16.73
	Male	129-4	C04	17.01	G04	27.39		129-4	C04	18.85	G04	35.3	20.02	19.37	18.06	17.61
	Male	129-5	C05	16.83	G05	25.59		129-5	C05	18.78	G05	35.6	19.44	19.2	18.37	17.96
	Male	130A	C06	16.38	G06	25.23		130A	C06	18.3	G06	34.59	19.73	19.08	18.55	18.02
	Male	130B1	C07	16.02	G07	24.93		130B1	C07	17.68	G07	33.15	18.57	18.06	16.98	16.4
	Male	130B2	C08	16.94	G08	25.55		130B2	C08	18.71	G08	36.25	19.2	19.49	19.25	18.27
