# Supplementary material for: Iron control of erythroid microtubule cytoskeleton as a potential target in treatment of iron-restricted anemia
Source: Nat Commun. 2021 Mar 12;12:1645. doi: 10.1038/s41467-021-21938-2 (PMC7955080; doi:10.1038/s41467-021-21938-2)
Supplement: Supplementary file 4 — Source Data [file 41467_2021_21938_MOESM4_ESM.zip › Source Data/XLS files for graphs/Figure 4b Fold Increase shRNA kds.xlsx]

## Sheet: Sheet1
	GFP	FTH1#1	FTH1#2
Exp 1	6.9	2.8	2.5
Exp2	4.85	2.1	2.6
Exp3	6.2	3.95	3.4
