# Supplementary material for: Iron control of erythroid microtubule cytoskeleton as a potential target in treatment of iron-restricted anemia
Source: Nat Commun. 2021 Mar 12;12:1645. doi: 10.1038/s41467-021-21938-2 (PMC7955080; doi:10.1038/s41467-021-21938-2)
Supplement: Supplementary file 4 — Source Data [file 41467_2021_21938_MOESM4_ESM.zip › Source Data/XLS files for graphs/Figure 5b Relative FTH1-Tub.xlsx]

## Sheet: Sheet1
	100% TSAT	10% TSAT	10% + IC	10% + F	10% + IC + F
Exp 1	1	0.20964	0.6009	0.6799	1.048
Exp2	1	0.056541	0.34838	0.084512	0.98742
Exp3	1	0.11021	0.28621	0.72294	1.3927
