# Supplementary material for: Iron control of erythroid microtubule cytoskeleton as a potential target in treatment of iron-restricted anemia
Source: Nat Commun. 2021 Mar 12;12:1645. doi: 10.1038/s41467-021-21938-2 (PMC7955080; doi:10.1038/s41467-021-21938-2)
Supplement: Supplementary file 4 — Source Data [file 41467_2021_21938_MOESM4_ESM.zip › Source Data/XLS files for graphs/Figure 7b KBA oral F v ICF RBC#.xlsx]

## Sheet: Sheet1
day 0 healthy	day 0 KBA Fum	day 0 KBA IC +Fum	day 11 healthy	day 11 KBA Fum	day 11 KBA IC + Fum	day 18 healthy	day 18 KBA Fum	day 18 KBA IC + Fum	day 25 healthy	day 25 KBA Fum	day 25 KBA IC + Fum
9.76	8.53	8.85	9.98	8.29	9.64	9.68	8.82	9.79	9.99	9.01	9.54
9.81	8.97	8.48	10	8.67	9.77	9.44	8.88	9.38	9.31	8.01	9.99
10.82	8.98	8.66	10.25	7.24	10.8	10.01	6.97	9.27	10.77	8.95	9.83
10.4	9.08	6.29	11.04	8.53	9.72	9.72	8.67	9.18	10.21	8.74	9.95
10.4	8.55	8.93	10.69	9.5	10.38	9.84	8.61	9.6	10.53	8.71	9.11
9.93	9.01	8.45	11.08	8.7	9.57	10.4	7.2	9.47	10.24	8.91	9.27
	8.15	9.22		7.71	10.88		7.35	9.7		9.29	9.31
	9.17	9.18		9.18	9.98		8.66	8.69		9.49	9.61
	8.17	8.69		8.72	9.88		8.69	9.65		9.25	9.72
	8.74	8.9		9.29	10.29		8.38	9.72		9.33	9.43
	8.54	8.71		8.26	9.26		9.3			9.12	9.6
	9.6	8.79		9.67	10.06
