# Supplementary material for: Iron control of erythroid microtubule cytoskeleton as a potential target in treatment of iron-restricted anemia
Source: Nat Commun. 2021 Mar 12;12:1645. doi: 10.1038/s41467-021-21938-2 (PMC7955080; doi:10.1038/s41467-021-21938-2)
Supplement: Supplementary file 4 — Source Data [file 41467_2021_21938_MOESM4_ESM.zip › Source Data/XLS files for graphs/Supp Fig 11a Serum IL6.xlsx]

## Sheet: Sheet1
Female Saline	Female IC/F	Male Saline	Male IC/F
25.699	26.519	32.378	23.963
36.521	104.96	23.686	23.505
45.799	94.276	19.662	22.222
47.64	98.692	21.173
33.595	29.566
	19.752
	30.975
