# Supplementary material for: Iron control of erythroid microtubule cytoskeleton as a potential target in treatment of iron-restricted anemia
Source: Nat Commun. 2021 Mar 12;12:1645. doi: 10.1038/s41467-021-21938-2 (PMC7955080; doi:10.1038/s41467-021-21938-2)
Supplement: Supplementary file 4 — Source Data [file 41467_2021_21938_MOESM4_ESM.zip › Source Data/XLS files for graphs/Figure 7d % Erythroid at stage.xlsx]

## Sheet: Sheet1
Healthy V	Saline V	ICF V	Healthy IV	Saline IV	ICF IV	Healthy III	Saline III	ICF III	Healthy II	Saline II	ICF II	Healthy I	Saline I	ICF I
1.71	5.5	3.15	17.27	34.27	25.69	15.61	15.77	15.77	31.49	22.55	31.12	8.65	4.81	6.34
1.1	0.17	2.67	17.8	8.54	35.99	27.34	36.51	13.48	30.54	25.82	22.98	7.44	5.1	5.75
2.42	0.97	2.21	23.55	16.66	30.68	14.54	25.64	14.63	30.94	29.88	29.74	6.75	5.66	6
4.75	1.5	1.47	42.93	19.89	21.37	19.21	16.85	12.98	9.7	32.81	36.75	2.74	9.87	6.1
4.74	0.69	6.68	38.91	10.12	29.75	11.48	35.62	13.2	25.04	25.85	27.43	4.07	7.25	4.97
6.15	3.26	4.24	25.79	17.7	42.27	14.1	14.77	16.78	29.82	36.28	18.43	4.54	6.45	4.03
7.28	2.52	4.15	34.09	18.64	49.39	15.09	18.99	12.5	18.76	30.4	17.99	3.58	6.79	3.17
5.42	3.13	5.26	28.37	21.94	34.7	17.03	14.57	8.16	29.05	33.51	24.59	3.96	6.36	8.25
	3.29	1.5		24.63	42.82		13.53	17.6		37.32	21.04		6.81	4.2
		2.4			23.8			10.43			35.31			8.09
