# Supplementary material for: Iron control of erythroid microtubule cytoskeleton as a potential target in treatment of iron-restricted anemia
Source: Nat Commun. 2021 Mar 12;12:1645. doi: 10.1038/s41467-021-21938-2 (PMC7955080; doi:10.1038/s41467-021-21938-2)
Supplement: Supplementary file 4 — Source Data [file 41467_2021_21938_MOESM4_ESM.zip › Source Data/XLS files for graphs/Figure 4d %GPA fold change shRNA kd2.xlsx]

## Sheet: Sheet1
	GFP	FTH1#2
Exp 1	1	0.59154
Exp2	1	0.32033
Exp3	1	0.39948
